# Supplementary material for: Insights into the Sulfate Transporter Gene Family and Its Expression Patterns in Durum Wheat Seedlings under Salinity
Source: Genes (Basel). 2023 Jan 27;14(2):333. doi: 10.3390/genes14020333 (PMC9956213; doi:10.3390/genes14020333)
Supplement: Supplementary file 1 [file genes-14-00333-s001.zip]

Archive with 3 entries (3 files):
- Table S1. Primer list.xlsx
- Table S2. Duplication genes.xlsx
- Table S3. promoter analysis.xlsx
