# Supplementary material for: Insights into the Sulfate Transporter Gene Family and Its Expression Patterns in Durum Wheat Seedlings under Salinity
Source: Genes (Basel). 2023 Jan 27;14(2):333. doi: 10.3390/genes14020333 (PMC9956213; doi:10.3390/genes14020333)
Supplement: Supplementary file 1 [file genes-14-00333-s001.zip › Table S1. Primer list.xlsx]

## Sheet: Sheet1
Group	Gene	F primer (5'-3')	R primer (5'-3')	Product size (bp)
G I	TRITD3Bv1G170350	ACATCGTCGGTTCTTTCACC	GCAATATGCACACCGACATC	123
	SULTR3.5
G V	TRITD4Av1G015890	CCCAATGCCATTCTAGCTTC	TACGACCCCAAAGAATGCTC	132
	SULTR1.2
G IV	TRITD5Bv1G102400	AGCATGTGCAGAGTTCATCG	TTGTGCTTTCCAGAGGTTCC	122
	SULTR4.1
G III	TRITD7Av1G260730	TACAAGTGGCATAGCGTTCC	GCCTGAAATGGTTGTGTGTG	137
	SULTR3.3
G II	TRITD4Bv1G165010	ATTGACGTCGGTCATCCTTG	TAACGGAGATTGGGTTCAGG	110
	SULTR3.1
G IV	TRITD4Bv1G157680	ATGAGAAGGTCAGGGAAAGG	TCTTCCAATCCCACCAGTTC	91
	SULTR2
Ref. gene	Actin-7	ATGTCGCAATCCAGGCCGTT	GGCCAGCAAGGTCCAAACGA	150
