# Supplementary material for: Insights into the Sulfate Transporter Gene Family and Its Expression Patterns in Durum Wheat Seedlings under Salinity
Source: Genes (Basel). 2023 Jan 27;14(2):333. doi: 10.3390/genes14020333 (PMC9956213; doi:10.3390/genes14020333)
Supplement: Supplementary file 1 [file genes-14-00333-s001.zip › Table S2. Duplication genes.xlsx]

## Sheet: Sheet1
Gene id	Gene id	Ka	Ks	Ka_Ks	MYB	Type duplication
TRITD3Av1G187350	TRITD3Bv1G170350	0.011415	0.0743342	0.153563	5.71802	Segmental
TRITD4Av1G009550	TRITD4Bv1G165010	0.00616442	0.0615099	0.100218	4.73153	Segmental
TRITD2Av1G273870	TRITD2Bv1G237240	0.00662988	0.0928149	0.0714312	7.13961	Segmental
TRITD2Av1G273870	TRITD7Av1G260730	0.0815732	0.40804	0.199915	31.3877	Segmental
TRITD2Av1G273870	TRITD7Bv1G210460	0.080244	0.356165	0.2253	27.3973	Segmental
TRITD2Bv1G237240	TRITD7Av1G260730	0.079721	0.416571	0.191374	32.0439	Segmental
TRITD2Bv1G237240	TRITD7Bv1G210460	0.0769043	0.367513	0.209256	28.2702	Segmental
TRITD7Av1G025830	TRITD4Av1G234520	0.0179309	0.0503821	0.355897	3.87555	Segmental
TRITD5Bv1G102400	TRITD5Av1G124080	0.00720766	0.0922348	0.0781446	7.09498	Segmental
TRITD6Av1G100790	TRITD4Bv1G157680	0.111701	0.334527	0.333906	25.7329	Segmental
TRITD6Av1G100790	TRITD4Av1G015910	0.108325	0.396469	0.273224	30.4976	Segmental
TRITD4Bv1G157680	TRITD4Av1G015910	0.00651954	0.0882455	0.0738796	6.78811	Segmental
TRITD4Av1G015890	TRITD4Bv1G157570	0.0285377	0.234817	0.121532	18.0628	Segmental
TRITD5Av1G160650	TRITD5Av1G144960	0.0118469	0.110964	0.106764	8.53569	Segmental
TRITD5Av1G160650	TRITD5Bv1G135630	0.0132639	0.147045	0.0902027	11.3112	Segmental
TRITD5Av1G144960	TRITD5Bv1G135630	0.00337022	0.0999073	0.0337335	7.68518	Segmental
