# Supplementary material for: Insights into the Sulfate Transporter Gene Family and Its Expression Patterns in Durum Wheat Seedlings under Salinity
Source: Genes (Basel). 2023 Jan 27;14(2):333. doi: 10.3390/genes14020333 (PMC9956213; doi:10.3390/genes14020333)
Supplement: Supplementary file 1 [file genes-14-00333-s001.zip › Table S3. promoter analysis.xlsx]

## Sheet: Sheet1
Element	ABRE	ARE	Box 4	CAT-box	G-box	GARE-motif	HD-Zip 3	MRE	MYB	TCA	W box	WUN-motif	TGACG-motif	TGA-element	MBS	P-box	AT-rich sequence	AuxRR-core	GC-motif	LTR	TC-rich repeats	circadian
Gene	abscisic acid responsiveness	essential for the anaerobic induction	light responsiveness	related to meristem expression	light responsiveness	gibberellin-responsive element	protein binding site	MYB binding site involved in light responsiveness	stress responsive	salicylic acid responsiveness	WORKY binding site involved in drought-inducibility	wonding responsiveness	involved in the MeJA-responsiveness	auxin-responsive element	MYB binding site involved in drought-inducibility	gibberellin-responsive element	maximal elicitor-mediated activation	involved in auxin responsiveness	involved in anoxic specific inducibility	involved in low-temperature responsiveness	involved in defense and stress responsiveness	involved in circadian control
TRITD6Av1G100790	1	1							3	1			2	1
TRITD4Av1G015890	2	1		1					1	1	2							1			1
TRITD4Bv1G157570	1	1	1						2		1		1							3
TRITD7Av1G260730	4	2	1		2				1		2							1		1	1
TRITD7Bv1G210460	4								2											1
TRITD4Av1G234520	3	1			2				5	1			1				1			2
TRITD4Av1G009550	18	16							5		1		3		1				1	2
TRITD7Av1G025830	2	2	2		1				1						1				1
TRITD2Bv1G237240		1											2			2		1
TRITD2Av1G273870		1		1					2				1	1	1	2		1		1
TRITD4Bv1G165010	14	1	1		13				3		2		3		1				1	1
TRITD5Av1G160650		1	1		1			1	9						3				2			1
TRITD4Bv1G157680	1	3			4				3	1	1		2						2
TRITD4Av1G015910		2	2						1	1		1	1	2					1
TRITD5Bv1G135630	2	2	1		1		1	1	8	2					3					1	1
TRITD3Bv1G170350	6		2	5					6				2		3					1		1
TRITD5Av1G144960			4		1		2	1	9	1	1		3		3	1
TRITD3Av1G187350	7	2							3						1	1						1
TRITD5Bv1G102400	2			3			1		3	1		1	1		1					1
TRITD5Av1G124080	2	1			2				4	1		1	1	1		1
TRITD6Bv1G171900	4	6	3	1	1				2	1	1	4	2		1
TRITD6Av1G182150	2	1	1	1	1				5	2	1	1	5	2	3	1			1
Total	72	43	19	11	29	0	4	3	74	11	10	8	28	6	22	8	1	3	9	14	2	3	380
%	18.9474	11.3158	5	2.89474	7.63158	0	1.05263	0.789474	19.4737	2.89474	2.63158	2.10526	7.36842	1.57895	5.78947	2.10526	0.263158	0.789474	2.36842	3.68421	0.526316	0.789474
